# Supplementary material for: Individual quality, insecure organizational attachment, and formalistic task completion: Social cognitive perspective
Source: PLoS One. 2024 Apr 1;19(4):e0301256. doi: 10.1371/journal.pone.0301256 (PMC10984427; doi:10.1371/journal.pone.0301256)
Supplement: S2 File — (XLSX) [file pone.0301256.s002.xlsx]

## Sheet: 465
序号	1	2	3	4	5	6	IQ-K1	IQ-K2	IQ-K3	IQ-K4	FTC1	FTC2	FTC3	FTC4	IQ-P1	IQ-P2	IQ-P3	IQ-P4	IQ-P5	IQ-P6	IQ-P7	IQ-P8	IQ-P9	IQ-P10	IQ-P11	IQ-P12	IQ-P13	IQ-P14	IQ-P15	IA-As1	IA-As2	IA-As3	IA-As4	IA-At1	IA-At2	IA-At3
Number	Gender:1 Male;2 Female	Age	Political status:1 CPC member;2 the masses;3 Others	Your education status:1 Undergraduate student; 2 Master student; 3 Ph.D student; 4 Others	Major:1 Literature, history and art; 2 Economics and management education; 3 Science and Technology Military; 4 Agronomy and Medicine; 5 others	Cadre experience:1 Yes; 2 No	In the past six months, I often read various books.	In the past six months, I have often engaged in reading or news activities in my free time.	In the past six months, I often recharge and study in my free time.	In the past six months, I often learn and expand other skills and experience in my free time.	I am able to perform the duties set out in the notice instructions	I can complete it at the level expected by my superiors	My performance will comply with the organization's performance regulations	I can perform all duties adequately	At work, I love hearing different ideas.	At work, I like to think about problems.	At work, I enjoy having philosophical discussions.	At work, I feel comfortable being around a lot of people.	At work, it is easy for me to make new friends.	At work, I am good at dealing with social issues.	I don't get easily bothered by things at work.	At work, I relax most of the time.	At work, I don't get angry easily.	At work, I can empathize with other people's feelings.	At work, I show concern when others have problems.	At work, I have a keen eye for other people's emotions.	At work, I will complete tasks in time.	At work, when things are used up, I put them back in their proper place.	At work, I like to be organized.	I worry that my organization doesn’t care for me.	I’m afraid of losing the “affection” and goodwill that my organization shows me.	I worry that my organization might want to replace me for someone else.	I often worry that my organization will not want me to remain as a member.	I prefer not to be too close to my organization.	I rarely turn to my organization in times of need.	I find it difficult to allow myself to depend on my organization.
4	2	22	3	1	3	2	2	2	4	1	4	3	4	3	2	3	1	2	3	3	2	3	2	5	4	4	4	4	4	4	4	3	3	3	3	4
12	2	21	3	1	2	1	4	4	4	5	5	5	4	5	4	3	3	3	3	2	2	4	3	4	4	4	5	5	5	5	4	2	1	1	3	1
17	1	21	3	1	3	2	4	2	3	4	2	3	4	4	5	5	5	3	2	2	2	2	3	4	4	4	4	3	3	4	3	5	3	4	4	4
19	1	21	1	1	4	1	3	2	2	3	5	4	4	5	3	5	5	4	4	3	4	5	5	5	4	4	4	4	4	2	3	4	2	3	2	2
20	2	23	3	1	1	2	4	2	3	3	4	3	4	5	5	4	4	5	5	4	3	5	4	5	5	5	4	5	4	3	4	4	3	5	3	4
21	1	21	3	2	3	1	4	2	3	3	4	5	4	3	4	5	3	5	4	3	5	3	3	5	4	5	4	4	4	3	4	3	3	3	4	2
29	2	22	2	2	2	1	5	5	5	4	4	4	4	4	4	4	3	5	5	4	5	5	3	5	4	4	4	4	4	2	2	2	3	3	4	4
30	1	20	3	1	3	1	4	3	4	4	4	5	4	4	5	4	5	4	3	5	3	4	4	3	4	5	5	3	4	4	5	3	5	4	4	4
31	2	20	2	1	2	2	3	3	4	3	4	5	4	4	2	2	1	4	2	1	1	2	1	5	3	5	4	5	5	3	4	4	4	2	2	1
37	2	23	3	1	2	2	4	4	5	4	5	3	4	5	5	4	3	4	3	3	3	3	3	3	4	4	5	5	5	3	4	3	3	2	4	2
40	2	20	2	1	2	1	3	3	4	3	4	5	4	5	3	4	5	4	5	5	5	4	4	5	4	4	5	4	4	2	2	1	2	2	2	1
42	2	23	3	2	1	2	4	4	4	3	3	4	4	4	3	4	4	4	3	3	3	4	4	3	3	4	3	4	3	2	2	2	3	3	3	2
44	2	22	3	1	1	2	4	4	3	3	3	4	4	4	4	3	3	2	4	2	4	4	5	4	4	4	5	5	5	2	2	2	2	1	3	1
45	1	20	2	1	3	1	3	3	3	3	4	4	3	4	3	4	4	3	3	4	3	5	4	4	4	4	4	4	4	4	4	3	4	3	3	3
46	2	21	3	1	2	1	4	3	3	4	2	2	3	1	4	5	4	5	4	4	5	3	3	4	4	4	4	4	4	4	4	4	3	4	4	4
49	2	19	3	1	1	1	3	2	3	4	3	4	4	3	5	4	3	2	3	3	3	3	2	5	4	4	4	5	4	3	4	4	4	3	3	3
53	2	21	3	1	1	1	2	3	5	3	4	4	5	4	4	4	4	5	5	5	3	3	4	4	5	3	5	5	4	2	2	2	1	2	4	3
54	2	21	1	1	1	1	4	5	5	4	4	5	5	4	4	5	4	4	3	5	5	3	4	4	5	5	4	4	4	2	2	2	1	1	2	2
57	1	20	2	1	3	2	2	2	3	2	3	3	3	3	3	3	2	3	3	2	3	3	3	3	3	3	3	3	3	3	3	3	3	2	3	3
58	2	20	3	1	2	1	4	3	4	5	5	4	4	5	3	4	4	5	5	5	3	5	3	5	5	5	4	5	5	4	5	3	2	2	3	4
60	2	18	2	1	4	2	4	3	3	4	4	3	4	3	4	5	3	4	4	5	2	2	2	4	4	3	4	3	4	4	3	4	1	2	3	2
63	2	19	3	1	1	1	3	3	2	4	4	4	4	4	4	3	3	4	4	3	3	3	3	4	4	4	4	4	4	4	4	4	3	3	3	3
65	2	15	2	4	5	2	3	3	3	3	3	4	4	3	3	3	3	2	3	2	4	2	2	3	4	3	3	3	3	4	4	3	3	3	3	2
66	2	23	2	1	2	2	2	3	4	2	4	4	4	4	4	4	3	3	3	3	4	4	3	4	4	3	4	3	4	3	3	4	3	4	4	5
69	2	25	2	2	1	1	2	3	2	4	4	3	5	4	2	4	3	4	5	2	3	3	2	3	5	4	5	3	2	4	2	4	4	3	3	5
71	2	18	3	4	1	1	5	4	3	3	4	3	4	4	4	5	5	5	2	3	3	1	1	4	3	2	3	5	1	3	4	3	3	3	4	5
73	2	22	3	1	3	1	4	4	3	3	3	4	4	5	4	3	3	5	4	4	3	3	4	5	4	5	5	4	3	2	5	4	4	3	3	2
74	2	20	3	1	2	2	4	4	4	3	4	4	4	5	5	4	3	4	3	5	4	3	4	5	4	5	4	5	5	3	4	2	1	3	2	3
77	2	20	3	1	2	2	4	5	4	5	5	5	5	5	3	4	2	4	4	3	2	2	2	4	3	4	5	5	5	3	4	3	1	2	4	3
80	2	20	2	1	2	1	3	3	4	4	4	4	5	4	5	4	4	4	4	5	5	3	5	4	5	5	4	5	4	1	2	3	3	2	3	2
84	2	21	2	1	3	2	3	4	4	3	4	3	5	3	5	4	4	2	2	2	5	3	3	4	4	5	4	5	2	2	4	3	2	3	4	2
85	1	23	3	1	2	2	4	5	5	3	4	4	5	4	4	4	3	4	3	5	3	3	4	5	4	5	4	5	4	4	4	3	1	5	4	1
86	2	20	1	1	3	1	4	4	5	4	4	5	5	4	4	4	3	5	3	5	5	3	4	5	4	5	5	5	4	2	1	1	1	2	3	2
97	2	21	3	1	2	2	3	2	2	3	4	5	4	5	5	4	5	4	2	2	4	4	4	5	4	3	5	2	4	4	5	5	5	3	4	4
99	2	20	1	1	1	1	5	4	4	4	5	5	5	5	4	4	4	3	3	4	3	5	3	4	4	4	4	5	5	4	4	4	4	2	3	3
100	2	19	3	1	2	2	4	2	4	4	5	5	5	5	3	3	2	5	4	4	2	3	4	4	4	5	5	4	5	3	4	3	2	1	4	3
101	1	23	1	1	2	1	5	5	5	4	5	5	4	5	5	5	4	5	5	5	4	4	3	5	5	4	5	5	4	2	2	1	1	1	2	2
107	2	22	3	1	1	2	3	3	3	4	4	4	5	5	5	5	3	5	4	3	5	4	4	5	4	3	5	4	5	3	4	4	4	3	3	3
109	2	18	2	2	3	1	4	3	2	4	4	4	4	3	4	2	3	5	4	2	3	4	3	2	4	4	3	4	2	3	3	2	2	4	3	3
112	2	22	2	1	1	1	5	4	5	4	4	4	5	5	4	5	3	5	4	4	4	4	4	4	4	4	5	4	4	1	2	2	1	2	1	1
115	2	21	2	1	3	2	4	4	3	4	2	2	3	3	4	4	3	2	4	3	4	3	3	3	4	3	5	5	4	2	1	2	1	4	4	5
116	1	24	1	2	2	2	3	2	3	3	3	4	4	5	5	4	4	4	5	5	3	3	4	5	5	5	4	3	3	5	4	4	4	2	4	3
117	2	23	1	2	1	1	3	2	4	4	4	3	4	3	3	3	3	2	2	3	2	2	3	5	4	4	4	4	3	3	2	4	2	3	2	3
121	1	21	3	1	4	1	4	4	5	3	3	4	3	4	5	5	4	4	4	5	4	3	4	5	5	5	5	5	5	3	3	4	3	2	2	2
125	2	20	3	1	2	2	3	4	4	5	5	4	5	4	4	3	3	3	3	4	2	3	4	4	4	2	5	5	3	2	3	2	1	2	1	2
126	2	22	3	2	4	1	5	3	3	3	4	4	4	4	3	4	4	4	4	4	3	3	2	3	4	3	4	4	3	2	2	3	2	3	4	4
133	2	20	3	1	3	1	3	4	4	3	4	5	4	3	5	4	3	2	4	4	5	4	4	4	4	5	5	5	4	4	3	4	2	4	5	1
136	2	19	2	1	2	2	4	3	2	4	3	2	4	3	4	3	2	3	2	2	3	2	2	4	4	4	4	4	4	3	4	2	2	4	4	4
137	2	22	3	1	2	1	3	3	4	4	4	3	4	4	5	4	3	3	4	4	3	3	2	4	5	4	4	5	5	2	3	2	2	2	4	4
142	2	22	2	1	2	1	2	2	2	1	5	4	5	4	4	3	3	5	5	4	2	3	2	4	4	4	3	3	1	5	3	2	1	1	2	2
144	2	22	3	1	2	2	4	4	3	3	4	3	3	4	4	4	3	3	2	2	2	3	3	4	4	4	4	4	4	4	5	2	2	2	2	1
145	2	20	3	1	4	1	4	2	5	5	5	4	5	5	5	4	4	5	4	3	3	4	2	4	5	2	5	5	4	2	2	2	2	2	2	1
146	2	25	1	2	1	1	4	3	4	2	4	3	4	3	5	5	3	2	3	2	3	4	4	3	3	3	5	5	4	2	2	2	2	2	3	3
147	2	21	3	1	4	2	4	3	4	4	2	2	2	1	4	5	4	5	4	4	4	4	4	4	4	3	5	4	5	2	2	2	2	2	1	3
151	1	23	1	1	2	1	4	4	5	4	4	3	4	4	4	4	4	4	3	5	5	4	3	3	3	4	4	5	3	2	2	3	2	2	2	1
152	2	21	3	1	1	1	3	3	4	4	3	5	4	2	4	5	3	5	3	4	3	3	3	5	4	5	4	3	3	3	4	3	3	2	2	2
154	1	19	1	1	1	1	5	4	5	3	5	4	3	5	5	4	4	5	5	3	3	3	4	5	5	5	5	3	5	3	4	4	4	3	3	5
155	1	21	2	1	3	2	1	4	4	3	3	4	4	4	5	4	3	3	3	2	3	3	4	3	4	3	4	3	2	3	4	4	4	2	3	4
157	1	20	2	1	1	2	4	4	4	4	3	3	3	4	4	3	3	2	4	3	2	4	4	4	4	4	4	3	4	2	2	2	3	4	4	4
159	1	22	2	1	3	1	5	4	3	4	4	4	4	2	4	5	5	3	3	2	2	2	3	4	4	4	5	5	4	4	5	3	3	2	5	4
163	1	22	3	1	2	1	4	4	4	5	4	5	4	3	3	4	3	4	5	5	5	4	3	5	4	4	5	3	4	3	4	5	4	4	4	2
165	1	21	3	4	2	2	3	2	3	3	5	4	5	4	5	4	3	4	4	4	3	3	4	5	5	4	5	5	5	3	4	3	3	2	2	2
171	1	21	3	1	3	1	4	4	4	4	4	4	4	4	5	4	4	4	4	4	4	3	3	4	4	4	4	5	4	4	4	2	3	2	3	3
178	1	21	3	1	3	1	4	3	3	4	4	5	4	5	4	5	3	2	4	4	3	3	3	4	4	4	4	4	5	3	4	3	4	3	4	3
188	1	24	1	1	3	1	4	3	4	4	4	5	5	4	4	4	5	4	5	5	5	4	4	4	4	4	5	5	4	2	2	2	2	3	3	3
189	1	23	2	1	3	1	4	4	5	4	4	5	5	4	4	4	3	4	4	3	4	4	3	5	4	2	5	5	4	3	3	3	2	2	4	2
191	1	19	2	4	3	2	4	3	4	3	4	3	4	3	4	4	3	5	4	4	3	3	3	4	4	4	4	4	4	2	3	3	3	2	2	2
195	1	19	2	1	3	2	4	3	2	4	4	5	5	4	4	3	5	2	2	1	5	3	3	5	4	4	4	4	5	4	3	4	4	4	3	5
198	1	23	1	1	2	1	4	3	5	4	4	3	4	3	5	4	4	3	4	3	3	4	5	4	5	3	4	5	5	3	4	4	4	2	2	2
199	1	22	3	1	3	2	2	2	3	2	3	3	4	3	3	3	2	4	3	3	4	3	4	4	4	2	3	5	4	3	3	3	2	2	3	3
223	1	20	2	4	3	2	4	4	3	3	4	2	3	2	2	4	2	2	4	3	3	2	3	3	4	5	4	5	3	4	3	2	4	3	3	4
226	1	22	1	1	3	1	4	5	5	4	4	5	4	5	4	5	3	4	3	5	4	4	4	4	4	3	5	4	5	2	3	1	1	2	2	3
228	1	19	2	1	2	2	3	3	3	3	4	4	4	3	4	4	3	4	5	4	4	4	4	3	4	4	4	5	3	2	2	2	2	2	1	1
229	1	21	3	1	3	1	3	4	3	3	3	4	4	3	3	3	2	4	4	4	2	3	4	4	3	3	5	5	4	3	2	2	2	3	4	3
234	1	22	3	1	3	1	2	4	4	4	3	4	3	4	4	3	2	3	4	4	3	3	4	3	3	3	3	4	4	3	3	2	2	3	3	3
235	1	20	3	1	4	1	4	3	5	4	4	5	4	3	3	4	3	4	5	5	5	3	5	4	5	4	4	4	4	3	3	5	5	4	2	4
244	1	22	2	1	3	1	3	3	4	4	4	4	5	4	3	3	2	3	3	3	3	4	4	4	4	4	4	2	5	4	4	3	4	2	2	2
246	1	25	3	4	4	1	4	4	4	4	4	4	4	4	4	4	3	4	3	3	2	3	2	4	4	4	4	3	4	2	2	2	2	2	2	2
247	2	21	1	1	3	1	4	5	4	4	4	5	4	4	4	4	5	4	5	4	5	4	5	4	4	4	4	4	4	2	1	2	1	2	1	2
248	1	31	3	1	3	1	4	4	3	4	4	3	4	4	3	5	4	5	5	4	4	4	4	3	5	3	5	4	4	2	2	2	1	3	3	3
253	2	22	3	1	1	2	3	3	3	2	4	5	5	3	4	3	3	3	3	3	4	4	4	4	5	4	5	5	4	2	2	2	2	2	2	3
259	1	20	3	4	3	1	4	4	4	4	3	4	4	5	4	4	4	1	1	2	1	2	2	4	3	5	3	5	5	4	4	4	5	2	5	5
260	1	22	3	1	2	2	2	2	3	3	4	4	3	3	3	4	2	3	2	2	3	4	5	5	4	5	3	4	2	3	4	4	3	3	4	5
262	2	22	1	1	2	1	5	4	4	4	5	4	4	4	5	5	3	5	3	3	4	5	5	3	4	3	4	5	5	1	2	1	1	2	2	2
264	1	22	2	1	2	2	3	4	4	3	4	3	4	3	3	3	3	3	4	4	3	3	4	4	2	3	3	4	4	3	3	2	3	3	4	3
268	1	18	2	4	2	2	3	3	3	3	4	4	4	4	4	4	4	3	4	4	4	4	3	4	4	4	4	5	5	3	3	2	2	4	3	4
269	1	24	3	1	2	1	5	4	5	5	5	5	5	5	5	4	5	5	2	5	3	5	5	5	5	5	5	2	5	2	1	1	1	2	1	1
273	2	19	3	4	4	1	3	3	4	4	4	4	4	4	4	4	4	2	3	3	2	2	3	4	4	5	4	5	5	4	4	3	4	3	4	4
278	1	22	1	1	3	1	4	4	5	4	5	4	4	5	5	4	3	3	5	4	3	3	4	4	4	4	5	4	4	2	1	2	1	2	3	2
281	1	20	3	1	4	2	2	2	1	1	3	4	3	4	4	5	4	5	2	2	2	3	2	4	4	5	4	3	5	3	4	2	3	2	3	2
282	1	23	2	2	3	1	3	3	4	4	3	2	3	3	3	4	5	3	4	3	2	3	3	3	4	4	3	3	3	4	5	3	2	3	2	3
283	1	25	3	2	3	1	4	3	2	5	4	5	3	4	2	1	2	3	2	1	3	2	3	4	4	2	4	5	5	5	3	4	4	2	3	1
288	1	25	2	1	3	1	4	4	4	4	4	5	4	3	5	4	5	4	3	3	3	5	4	5	4	3	3	5	5	3	4	4	3	3	3	4
291	2	23	3	2	3	2	3	2	3	3	5	5	5	4	4	3	2	4	2	2	2	3	3	4	4	5	4	5	4	3	4	3	4	2	2	2
297	2	22	1	2	2	1	3	3	4	4	4	5	4	4	2	4	3	4	4	3	3	5	3	4	4	5	4	3	4	3	4	2	3	3	4	3
300	2	21	3	1	4	1	5	5	3	4	5	4	4	5	4	3	2	5	5	3	3	2	2	5	4	3	4	4	3	2	3	2	2	1	2	1
301	1	21	3	4	5	1	3	3	5	4	5	4	4	5	5	4	3	4	5	3	3	3	5	3	4	4	4	5	3	3	4	3	4	3	3	4
313	2	22	3	1	3	2	4	3	4	4	3	4	4	3	5	4	4	3	3	4	3	3	4	3	5	3	4	4	4	4	3	4	4	4	3	5
317	2	21	3	1	2	1	5	4	4	5	5	4	5	4	5	4	3	4	4	5	5	5	4	5	4	5	4	5	4	2	2	4	1	2	2	2
319	1	19	2	1	2	1	3	2	2	3	3	4	3	4	3	4	2	2	3	4	4	4	5	3	4	4	5	4	4	3	3	3	2	2	4	3
320	2	23	1	2	4	1	4	5	4	3	3	3	4	3	3	4	2	3	4	3	4	4	5	4	4	4	5	5	5	3	4	2	2	3	4	3
324	2	19	3	4	1	1	3	3	4	4	3	4	3	4	4	3	4	4	5	3	3	2	2	5	5	4	4	5	5	2	4	4	2	2	4	3
326	2	22	3	1	3	1	3	3	3	4	5	4	5	5	5	4	4	5	4	4	3	5	3	5	5	4	5	4	4	2	2	3	4	2	3	4
328	2	18	2	1	2	2	3	3	4	3	3	4	4	4	4	3	3	3	3	2	4	3	3	4	4	4	4	4	4	4	3	4	4	3	4	3
331	1	20	1	1	2	1	3	4	4	3	3	4	4	3	5	4	4	3	5	4	3	3	2	5	5	4	2	3	3	4	5	2	1	3	3	2
332	2	18	2	4	2	1	4	4	4	4	5	4	5	4	4	4	4	5	4	4	2	4	3	5	5	5	4	4	4	4	4	3	4	2	2	2
333	2	20	2	1	3	2	5	4	4	4	4	3	5	4	5	3	3	3	2	2	4	2	3	5	5	3	4	3	5	4	5	5	2	2	3	3
341	2	20	2	1	1	2	3	3	3	3	1	1	1	1	1	3	2	3	2	1	2	3	1	2	1	1	2	2	2	1	2	2	1	2	1	2
344	2	20	2	1	2	2	2	3	3	2	3	3	4	4	4	3	3	4	2	4	3	4	3	2	4	3	4	4	3	3	4	4	4	3	3	2
347	2	22	3	1	2	1	4	3	4	3	4	4	5	4	4	4	3	3	3	2	3	3	3	4	4	4	5	5	5	2	4	2	4	3	3	3
352	2	20	3	4	2	2	3	4	3	3	5	4	4	4	3	4	3	3	5	2	4	4	3	4	4	5	4	5	5	3	3	2	2	2	2	1
353	2	21	3	1	1	1	4	4	4	3	4	4	3	3	4	4	2	3	4	3	3	4	4	4	4	3	5	5	4	3	3	2	2	2	3	3
358	2	22	1	2	1	1	3	2	4	4	5	4	4	4	3	3	2	3	5	3	5	4	5	4	4	3	5	5	5	3	2	2	1	3	2	1
359	1	20	3	1	2	2	3	3	3	3	4	4	4	4	4	3	3	3	3	3	3	3	3	3	4	3	4	5	4	3	4	2	3	3	3	2
360	1	19	3	1	4	2	3	3	3	3	4	5	5	4	5	5	5	5	4	4	3	5	3	5	5	5	4	5	5	1	2	1	1	2	2	1
361	2	20	3	1	2	1	3	3	4	4	4	4	3	4	4	4	3	4	4	4	3	3	3	3	4	3	4	4	3	2	2	2	2	2	2	2
363	1	25	2	2	3	1	2	4	5	5	4	3	2	3	5	5	3	2	4	3	2	2	3	5	5	5	4	3	3	5	5	5	4	4	5	3
368	1	20	3	1	3	2	3	3	3	2	4	4	4	4	3	3	2	3	3	3	2	2	4	4	4	3	4	4	3	3	3	4	3	2	4	4
373	2	18	2	1	1	1	3	3	3	3	5	4	4	5	5	5	4	4	5	3	5	4	3	4	5	5	5	4	5	3	4	3	4	2	2	3
374	2	23	3	1	1	2	3	3	4	3	4	3	4	3	3	3	4	5	3	2	2	3	4	4	5	5	3	2	3	4	5	4	3	2	3	3
375	1	19	2	1	3	1	4	4	4	4	4	5	5	4	4	5	3	5	4	5	5	5	4	5	5	5	5	4	5	3	3	2	2	2	3	3
379	2	17	2	1	1	1	4	3	2	2	3	2	2	3	3	4	4	4	3	3	3	4	3	3	4	3	3	3	3	4	4	4	2	3	3	4
381	2	22	2	1	2	1	5	4	4	5	4	4	4	4	5	4	4	2	2	3	5	4	4	5	4	5	4	2	2	2	2	2	2	4	4	4
383	2	19	2	1	2	1	3	4	3	2	4	4	3	4	3	5	3	1	2	1	2	4	5	4	4	2	3	5	5	5	4	5	4	2	4	3
385	2	21	2	1	2	1	3	3	3	4	4	3	4	3	4	5	4	2	2	1	2	2	3	3	3	5	4	4	5	3	4	3	3	3	2	4
386	1	21	2	1	3	1	5	4	4	3	4	4	4	4	3	4	3	4	3	3	4	4	3	4	4	3	4	5	4	3	3	2	2	2	3	3
390	2	17	2	4	5	1	3	3	2	2	4	4	4	3	4	3	3	5	5	4	3	3	2	4	5	5	4	5	4	4	5	5	5	3	3	1
391	2	18	2	4	2	1	3	3	3	3	3	3	3	3	2	3	3	3	3	2	2	3	2	2	3	3	3	3	3	3	3	4	4	4	3	3
396	1	19	2	1	1	1	4	4	3	4	4	4	4	4	4	3	3	3	5	4	3	4	3	3	4	3	4	4	4	4	4	3	3	3	4	3
398	2	17	1	4	4	1	5	4	3	3	5	5	5	4	4	4	4	4	3	4	4	5	3	4	4	4	5	4	4	4	3	3	3	2	3	3
399	1	21	1	1	3	1	3	3	3	2	3	4	4	4	4	2	3	4	3	3	3	2	3	4	4	4	4	4	3	3	3	3	3	4	4	2
402	2	22	3	1	3	2	4	4	4	3	5	4	5	5	3	3	3	2	4	2	2	1	3	4	2	3	4	5	3	2	3	1	2	2	4	3
411	2	18	2	1	2	1	4	3	3	4	5	5	4	4	5	4	3	3	4	4	4	4	4	4	5	4	5	5	5	2	3	3	2	3	2	3
414	2	18	2	1	2	2	1	1	1	1	4	5	4	4	4	4	4	5	5	3	3	2	3	4	5	5	5	5	4	3	4	3	3	3	4	3
417	2	20	1	1	2	1	2	2	2	4	4	4	3	4	4	4	3	4	4	4	3	4	2	4	4	3	4	4	4	2	2	2	2	2	3	2
418	2	19	2	1	3	1	4	4	4	4	4	4	4	4	5	5	4	4	4	4	4	5	4	4	4	4	5	5	4	3	3	2	1	2	2	2
422	2	22	1	1	2	1	3	3	3	3	5	5	5	4	5	5	3	4	3	3	3	3	3	5	5	4	5	3	3	4	4	2	3	3	3	2
425	2	21	1	1	3	1	4	3	4	3	4	4	5	4	4	3	4	5	3	3	3	5	4	5	5	5	4	5	4	3	4	2	2	2	3	2
428	2	22	2	1	2	1	3	4	3	3	4	4	3	4	4	4	5	4	5	3	3	3	2	4	4	4	4	4	4	4	5	4	2	2	3	3
429	2	20	3	1	1	2	4	2	4	4	4	3	5	4	3	4	3	3	3	3	2	2	2	4	4	5	4	3	3	3	4	4	4	4	5	4
430	2	21	3	1	1	1	2	2	3	3	4	5	5	4	4	3	2	4	4	4	2	2	3	4	5	5	3	2	4	4	4	2	1	4	4	2
432	2	20	3	1	2	1	2	4	3	4	5	4	3	4	3	4	4	5	4	3	1	3	3	2	3	2	4	3	2	5	4	4	2	2	2	1
433	2	20	2	1	2	1	3	3	4	4	4	5	5	4	4	5	3	3	3	4	3	3	3	5	4	3	4	4	4	4	5	4	3	2	3	4
435	1	21	2	1	3	1	3	2	2	4	3	4	4	3	3	4	3	4	5	4	3	3	4	4	4	4	5	3	5	1	1	1	1	2	2	2
436	2	26	1	2	1	1	4	4	4	5	4	4	3	4	4	3	5	4	5	4	4	5	4	4	4	5	4	4	4	2	2	1	1	2	3	2
438	1	23	3	1	2	2	5	5	5	4	5	5	4	4	5	4	5	3	3	5	3	5	3	5	4	4	4	5	5	2	3	4	5	4	5	4
440	2	24	1	2	2	1	4	4	3	3	4	5	4	4	5	4	3	4	3	5	3	5	3	4	4	3	5	5	4	2	2	3	2	3	2	1
441	2	22	1	1	3	1	4	4	5	5	4	5	4	3	4	4	4	5	4	5	3	5	3	4	5	5	4	5	4	2	1	2	2	1	3	1
443	2	26	2	2	2	1	4	4	4	5	4	3	4	4	5	4	3	4	4	4	3	2	2	4	5	5	4	4	4	2	4	1	2	2	3	3
445	2	19	3	1	2	1	3	3	3	3	5	4	4	5	4	3	3	3	5	4	2	2	4	5	5	5	3	4	4	3	5	4	5	2	5	3
446	2	19	3	4	2	1	3	2	3	3	4	4	4	4	3	3	4	3	4	3	3	4	3	4	4	4	4	4	4	4	4	4	4	3	4	3
447	2	20	3	1	3	1	3	3	2	4	3	2	3	2	5	4	4	2	2	3	3	4	5	4	3	4	5	1	3	2	1	2	2	4	1	3
449	2	19	3	1	2	2	4	2	2	3	3	3	3	2	2	3	4	3	4	3	4	4	4	4	4	3	4	2	4	4	4	4	3	3	4	3
1	2	19	3	1	3	2	2	2	1	3	4	3	4	4	2	3	2	4	4	4	3	3	4	5	4	4	3	4	3	4	4	4	4	3	2	3
2	2	20	2	4	1	2	2	1	1	1	4	4	2	3	2	2	2	2	3	3	2	1	3	3	4	2	1	2	2	1	1	1	1	1	2	1
3	1	24	1	2	2	2	4	4	3	3	3	3	3	3	4	4	4	4	4	3	4	4	4	3	4	4	3	4	3	4	4	2	2	3	3	2
4	2	21	3	1	3	1	4	3	4	4	4	4	4	5	3	4	3	2	3	3	3	1	2	4	5	4	4	5	5	5	5	3	4	4	4	4
6	2	20	1	4	2	1	4	4	4	4	5	5	5	5	5	5	5	5	5	5	5	5	5	5	5	5	5	5	5	5	4	4	4	3	3	2
7	2	29	1	3	1	1	4	4	4	5	4	5	5	4	4	5	4	5	4	4	3	3	4	3	4	3	4	5	5	2	2	3	2	2	2	2
8	2	22	3	1	1	1	4	4	3	4	5	4	4	5	4	5	3	5	4	4	3	4	3	4	4	4	5	4	5	3	2	1	1	2	2	4
9	2	23	3	1	2	2	3	2	3	3	4	4	4	4	4	4	3	3	4	2	3	3	3	3	4	3	3	3	3	4	3	3	2	4	4	3
10	2	20	3	1	1	1	5	5	4	4	3	2	2	2	4	4	3	2	3	3	4	3	4	3	3	2	4	3	2	3	2	2	1	4	4	4
11	2	22	2	1	1	2	3	3	2	3	3	4	4	3	4	4	4	3	4	4	3	2	2	4	4	4	4	5	4	4	4	4	4	2	4	3
12	2	23	1	1	3	2	3	3	3	3	3	3	3	3	3	3	3	3	3	3	3	3	3	3	3	4	3	3	3	3	3	3	2	4	4	3
13	2	23	3	1	1	2	3	3	3	3	3	2	2	2	4	4	2	4	4	3	4	3	3	4	3	3	3	4	4	5	4	4	4	4	2	4
16	2	20	2	1	2	2	3	4	4	3	4	4	4	4	5	3	3	5	5	3	4	4	4	5	5	4	5	5	4	4	4	4	4	3	3	3
18	2	20	3	1	3	1	4	3	4	4	4	4	4	4	4	3	3	3	4	2	4	4	4	4	4	3	5	4	4	4	4	4	4	3	4	2
20	2	21	1	1	2	1	2	2	3	3	3	4	4	3	4	3	2	4	4	3	2	4	3	4	4	4	2	3	3	4	4	2	4	4	4	4
21	2	20	3	1	2	1	4	3	4	4	4	4	4	4	4	4	3	5	3	2	4	2	3	4	4	5	4	5	4	2	4	4	5	4	2	2
22	2	25	2	2	2	2	5	5	5	5	4	4	4	4	5	3	3	4	5	4	4	2	2	4	5	3	5	5	3	4	4	5	4	2	4	4
23	2	21	3	1	2	2	3	3	3	3	4	3	3	3	4	3	3	2	2	1	2	3	4	4	4	4	4	3	3	4	4	4	4	2	2	3
24	2	20	2	4	2	2	2	2	2	2	3	3	3	3	3	3	3	3	4	3	4	3	3	3	3	3	3	3	3	3	3	3	3	3	3	4
25	2	23	3	1	2	2	3	2	3	3	4	4	4	3	4	3	3	5	4	3	3	3	3	3	4	4	4	4	3	2	2	2	1	3	3	2
26	2	24	1	2	2	1	5	4	4	4	5	4	4	5	4	4	5	4	5	3	2	3	3	4	4	4	4	3	4	1	1	1	1	1	1	1
28	2	19	3	1	1	2	2	2	2	2	4	3	3	3	4	3	2	2	2	2	2	2	2	3	3	3	2	2	2	2	4	4	4	4	2	4
29	2	20	3	1	1	1	3	3	4	3	4	4	4	5	4	4	2	3	3	3	3	4	3	4	4	4	4	4	4	3	3	3	3	1	1	2
30	2	20	1	1	1	1	4	4	4	4	3	3	4	4	5	5	4	3	5	4	4	5	3	5	4	3	5	5	3	3	3	4	3	3	4	3
32	2	25	3	2	2	1	3	3	3	2	4	4	4	4	4	4	3	4	3	4	3	3	4	3	4	5	5	4	5	4	4	3	4	3	4	4
34	2	19	3	1	2	1	4	3	4	4	4	4	3	4	4	4	2	4	4	3	4	4	4	4	4	3	4	3	3	3	3	2	3	4	4	4
35	2	23	3	1	2	1	4	2	3	3	4	4	4	4	4	4	2	2	2	2	4	3	3	4	4	4	3	4	4	3	4	3	4	3	2	4
36	2	24	3	1	4	1	3	4	5	2	3	3	4	3	4	3	4	3	3	3	3	4	3	3	3	4	4	4	3	4	3	4	3	3	3	3
40	2	24	1	1	3	1	4	4	3	3	5	4	4	4	5	4	3	4	4	3	3	3	4	4	4	4	5	5	3	4	4	4	4	3	3	2
41	1	20	1	2	2	2	3	2	2	2	4	4	3	3	4	4	3	4	3	3	3	3	4	4	3	3	3	3	4	4	4	3	3	4	3	3
42	2	20	3	4	1	1	3	3	2	3	4	4	5	5	4	4	5	2	2	1	4	3	3	4	5	5	4	5	4	5	5	5	5	4	3	3
43	2	19	3	1	2	1	3	3	3	3	5	4	5	4	5	4	5	5	5	4	3	4	4	5	4	4	5	5	4	2	3	3	3	2	2	2
44	1	20	3	1	2	1	4	3	3	4	4	4	4	4	4	4	4	4	4	4	4	4	4	4	4	4	4	4	4	4	4	4	4	4	3	2
46	2	20	3	1	2	2	4	4	2	3	4	4	4	4	4	3	2	4	4	3	2	3	2	3	3	4	4	4	4	4	4	4	4	4	3	4
47	2	22	3	1	4	1	2	3	3	1	4	4	3	4	4	3	3	4	4	4	4	3	5	3	4	4	4	4	4	2	1	4	3	1	4	4
48	1	18	2	1	2	1	3	3	3	3	3	3	3	3	3	3	3	3	3	3	3	3	3	3	3	3	3	3	3	3	3	3	3	3	3	3
49	1	21	3	1	2	2	2	2	3	3	4	4	3	3	3	3	4	4	3	3	4	3	4	4	4	3	3	4	4	3	4	3	4	4	4	3
50	1	22	2	1	2	1	3	3	3	3	4	4	4	4	4	4	4	4	4	4	4	4	4	4	4	4	4	4	4	2	4	4	4	2	2	4
52	2	20	3	1	3	1	4	3	2	4	4	4	4	4	4	4	4	4	4	4	4	5	4	4	4	5	4	4	4	4	4	4	5	4	5	5
53	2	22	3	1	1	2	2	2	2	2	4	4	4	4	3	3	2	3	4	2	3	3	3	4	4	3	3	3	3	4	4	4	3	4	3	4
54	1	21	3	1	2	2	3	3	2	4	3	4	3	4	4	3	4	3	2	2	4	3	4	2	3	3	4	3	4	4	3	3	3	3	3	3
55	1	22	3	1	2	1	3	3	3	3	3	3	3	3	3	3	4	4	4	4	3	4	4	4	5	4	4	3	4	4	4	4	4	2	2	2
57	1	22	1	1	2	1	4	4	3	4	4	4	3	3	3	4	3	4	4	4	2	4	2	4	4	4	4	4	3	4	2	4	4	3	2	3
58	2	19	2	1	1	1	4	4	4	5	4	3	4	5	4	4	4	4	3	3	4	3	4	5	5	5	4	5	4	3	4	2	2	1	2	1
59	2	21	2	1	2	1	2	1	1	1	4	3	3	4	3	2	2	1	2	1	4	4	2	3	2	4	5	5	5	4	2	3	3	3	4	4
61	1	22	2	1	2	1	3	3	5	3	4	4	4	4	4	4	4	4	4	4	4	4	4	4	4	4	4	4	4	4	4	4	4	4	4	4
62	2	21	2	1	2	1	3	3	3	3	4	4	3	2	3	3	3	4	3	3	3	3	3	4	3	4	4	4	4	3	4	5	5	3	3	3
63	2	20	2	1	4	2	2	2	2	2	3	3	3	3	4	4	4	4	4	4	4	3	3	4	3	3	2	4	4	4	3	3	3	4	3	4
64	2	21	2	1	1	1	3	2	3	3	5	5	5	5	4	3	4	3	4	4	3	4	3	4	4	4	4	4	3	4	5	5	5	3	4	3
65	2	18	3	4	1	2	4	3	3	3	3	4	4	4	5	4	3	2	3	2	2	2	2	2	3	2	3	2	4	4	4	4	4	5	4	4
66	2	22	3	1	3	2	4	2	3	3	2	3	4	2	4	3	4	4	4	3	3	4	5	4	3	4	4	4	3	2	3	2	2	2	2	2
67	2	19	2	1	2	1	4	3	3	3	5	5	5	5	5	5	5	5	5	5	5	5	5	5	5	5	5	5	5	3	2	2	2	3	3	2
69	2	21	3	1	2	2	3	3	4	4	4	4	4	4	5	3	4	3	4	4	3	4	4	4	5	5	4	2	4	3	4	4	5	2	4	3
70	2	23	3	1	3	1	3	3	3	2	3	3	3	3	4	4	3	4	5	4	4	4	3	4	4	3	4	5	3	3	2	2	2	2	2	2
71	2	22	2	1	2	1	3	2	2	4	4	4	3	2	4	3	4	2	2	2	2	2	4	4	4	4	4	4	4	4	4	3	2	2	4	3
72	1	20	3	1	3	1	4	4	3	5	4	4	4	4	5	5	4	2	4	2	5	5	5	4	5	3	5	4	5	3	4	3	3	3	5	1
73	2	21	3	1	2	1	3	3	2	4	4	4	4	5	4	4	3	4	4	4	2	3	4	4	4	4	4	5	4	4	4	3	2	2	3	3
74	2	22	1	2	2	1	4	4	3	3	3	3	4	4	3	4	3	3	4	3	4	3	3	4	4	4	4	4	4	4	3	4	4	3	4	3
75	2	21	1	1	2	1	2	2	2	2	3	3	3	3	3	4	2	1	2	3	4	4	4	3	3	4	4	4	4	1	3	3	3	2	3	2
76	2	21	3	1	2	1	3	3	4	4	4	4	5	3	4	3	4	4	4	3	3	3	4	4	5	4	4	3	4	3	2	3	4	3	3	3
78	2	23	3	1	2	2	4	3	3	4	5	5	5	4	4	4	5	4	5	4	4	4	4	5	5	4	5	5	5	4	4	4	4	3	4	3
79	2	19	3	4	1	1	3	3	3	2	4	4	4	5	4	4	3	4	4	4	4	4	4	4	4	4	5	5	5	3	3	2	2	2	2	1
80	2	22	2	1	2	1	5	5	5	4	5	5	5	5	4	4	3	4	4	4	4	4	4	4	4	4	4	4	4	4	4	4	4	4	4	4
81	2	21	3	1	3	1	3	3	4	3	3	3	3	3	3	4	3	3	2	3	4	4	4	4	5	3	5	4	4	2	3	3	3	2	3	2
82	2	20	1	1	2	1	3	1	3	2	4	3	4	3	4	2	3	4	3	3	3	2	3	4	4	4	3	5	4	4	4	4	5	3	4	3
84	1	22	3	1	2	2	3	2	2	3	4	5	5	4	4	5	5	4	3	4	4	3	3	4	4	4	3	4	4	4	3	4	4	4	4	4
85	2	21	3	1	2	1	3	4	4	3	4	4	4	4	4	3	2	2	3	2	3	2	3	5	4	4	4	5	4	3	3	2	3	3	3	2
86	2	22	1	2	2	1	4	4	4	4	4	3	4	4	3	4	4	3	4	4	4	3	3	3	4	4	4	3	4	4	3	4	4	3	5	3
87	2	19	3	1	3	1	3	4	3	3	3	3	4	3	3	3	3	3	4	3	3	3	3	4	5	5	4	4	4	4	3	4	3	3	3	3
88	1	25	2	2	3	1	2	2	4	3	4	4	3	4	4	4	4	5	3	4	3	3	4	5	4	5	4	4	5	4	5	4	3	2	4	2
91	1	25	3	2	1	1	4	4	4	4	4	4	4	4	4	4	4	2	4	2	4	4	4	4	4	4	4	4	4	4	4	4	4	4	4	2
92	2	21	3	1	2	2	3	3	4	4	3	4	4	4	4	2	4	4	3	4	4	3	2	2	3	4	3	3	2	4	4	4	2	2	2	4
93	2	20	3	1	1	1	3	3	4	4	3	4	4	4	4	3	4	4	4	3	4	4	3	4	4	4	4	5	4	3	4	4	3	4	4	4
94	2	22	3	1	2	1	3	3	3	4	3	2	3	2	3	3	3	4	3	4	4	4	3	5	4	4	4	4	4	5	2	1	1	4	3	5
95	1	19	2	1	4	2	3	3	4	3	4	3	3	4	4	4	4	4	3	3	4	3	3	4	4	4	4	5	4	3	3	3	3	4	3	3
96	2	24	3	2	2	1	4	3	2	2	4	4	4	4	3	3	2	3	4	3	3	2	3	4	3	3	4	4	4	4	4	2	2	2	2	2
97	1	20	2	1	1	2	3	3	3	4	4	4	4	4	4	4	3	4	4	3	3	4	3	4	4	4	4	4	4	3	2	2	2	2	3	2
98	1	22	1	1	3	1	5	5	5	5	3	3	3	3	3	4	3	3	3	4	3	3	3	3	3	3	3	3	3	4	4	4	4	4	4	4
100	1	19	3	1	2	1	4	3	3	3	3	3	3	3	3	3	2	2	3	3	2	3	3	4	3	4	4	4	3	4	4	4	3	2	2	2
101	1	25	3	2	2	1	2	3	3	3	3	3	3	3	3	3	4	2	4	2	3	4	3	3	4	4	4	3	4	2	3	2	2	3	3	2
102	1	22	1	1	2	1	4	5	4	4	5	5	5	5	5	5	4	5	4	4	5	4	4	5	5	4	4	5	5	3	1	1	1	2	4	1
104	1	27	3	4	3	2	2	2	3	3	3	3	2	3	2	2	3	2	2	2	2	1	1	2	2	1	1	1	1	2	4	4	4	1	4	5
105	1	28	2	2	3	2	4	2	3	3	3	4	2	2	4	4	3	3	4	2	2	3	1	3	4	4	4	5	5	5	5	5	4	3	4	3
106	1	20	3	1	1	1	3	3	3	3	3	3	3	4	4	4	3	4	5	4	3	4	3	3	4	4	3	4	4	2	3	3	3	2	2	3
107	1	21	3	1	1	2	3	2	3	2	4	3	4	3	3	3	3	4	4	3	3	3	4	3	2	4	3	3	3	4	4	4	3	3	3	3
108	1	27	2	4	5	2	3	1	2	2	3	3	3	3	3	3	3	3	3	3	3	3	3	3	3	3	3	3	3	3	3	3	3	3	3	3
109	1	22	3	1	2	1	4	4	4	5	4	4	4	4	4	4	4	5	3	3	3	2	4	4	4	3	4	4	4	4	4	3	4	2	2	3
110	2	28	1	1	5	2	5	4	5	5	4	4	4	4	4	4	4	4	4	4	4	4	4	4	4	4	4	4	4	4	4	4	4	1	1	1
112	1	27	2	2	3	2	3	2	3	3	3	3	3	3	3	3	4	4	3	3	3	4	4	3	4	4	4	3	3	4	3	3	3	4	4	3
113	1	25	3	2	3	2	3	3	3	3	3	3	2	3	3	4	4	3	3	2	3	3	4	3	3	3	3	4	3	3	3	3	4	4	4	2
114	1	25	1	2	3	1	4	4	3	3	4	4	4	4	4	4	4	4	4	4	4	4	4	4	4	4	4	4	4	4	4	3	3	2	4	3
115	1	23	2	2	3	2	3	3	4	3	4	4	4	3	3	3	4	3	3	4	3	3	3	3	3	3	3	3	3	4	4	3	3	4	4	3
116	1	24	2	2	3	1	4	4	3	3	4	3	3	3	3	3	4	3	4	3	3	3	3	3	3	3	3	3	3	2	2	2	2	3	3	4
117	1	26	2	2	2	1	1	5	2	3	3	3	3	3	4	4	4	3	4	4	4	4	2	4	4	4	4	4	2	1	4	4	4	4	4	4
120	1	20	3	1	2	1	4	4	4	4	2	3	3	3	4	5	5	4	4	4	4	4	4	4	4	5	5	5	4	3	4	3	2	3	2	2
121	1	22	1	2	3	1	2	2	3	2	4	4	4	3	4	4	4	4	5	4	4	3	4	5	4	5	5	5	5	4	4	3	1	2	3	1
122	1	26	3	2	3	1	5	5	5	5	3	3	3	3	3	3	3	3	3	3	3	3	3	3	3	3	3	3	3	3	3	3	3	3	3	3
123	1	23	3	1	3	1	4	5	4	5	4	4	4	4	5	5	5	5	5	5	5	5	4	5	5	5	5	4	5	4	4	1	1	4	4	3
125	2	20	3	1	1	2	4	3	2	2	3	3	3	3	3	3	2	3	3	3	3	3	3	3	3	4	3	3	3	3	3	3	3	3	2	2
127	1	23	3	4	2	1	3	3	3	3	3	3	3	3	3	3	3	3	3	3	3	3	3	3	3	3	3	3	3	3	3	3	3	3	3	3
128	1	22	3	1	1	1	4	4	4	4	4	4	4	4	5	4	4	4	4	4	4	4	4	4	4	5	5	5	4	5	4	4	4	3	4	4
129	1	22	3	1	2	2	5	3	1	4	1	1	1	1	5	5	5	5	5	5	5	5	5	5	5	5	5	5	5	5	3	3	3	3	5	3
130	2	22	3	1	2	1	3	3	3	3	4	4	4	4	4	3	2	3	4	4	3	3	4	4	4	4	4	4	4	2	2	2	2	2	3	2
131	1	99	3	1	2	2	2	2	2	2	5	5	5	5	5	5	5	5	5	5	5	5	5	5	5	5	5	5	5	5	5	5	5	5	5	5
132	2	22	1	2	2	1	5	5	5	5	5	5	5	5	5	5	5	4	5	5	5	5	5	5	5	5	5	5	5	5	5	5	5	1	2	2
133	2	26	1	2	3	1	5	3	3	3	3	3	3	3	4	4	2	3	3	2	3	3	3	4	4	4	4	3	2	3	4	3	3	3	4	3
134	1	23	1	2	2	1	3	1	2	4	3	3	4	4	4	2	2	5	5	4	3	4	4	5	5	5	4	5	5	2	4	4	3	2	2	3
135	1	19	2	1	1	1	4	4	4	4	4	4	4	5	4	5	4	3	4	4	4	4	5	4	4	4	4	5	3	4	4	4	3	5	4	4
136	1	27	3	4	2	1	2	2	2	2	3	3	3	3	3	3	3	3	3	3	3	3	3	3	3	3	3	3	3	3	3	3	3	3	3	3
137	1	29	2	4	2	2	2	2	2	2	1	2	3	3	3	3	3	3	3	3	3	3	3	3	3	3	3	3	3	3	3	3	3	3	3	3
139	1	21	3	1	1	1	4	3	3	2	4	4	4	4	4	3	2	4	5	4	3	3	3	4	4	5	5	5	5	3	5	5	5	4	4	3
140	1	28	1	2	3	1	5	5	5	5	4	4	4	4	4	4	4	4	5	4	4	4	4	4	4	4	4	5	5	2	4	2	2	2	2	2
141	1	20	1	1	2	1	2	2	3	2	4	4	3	4	5	4	4	3	4	4	4	5	4	5	4	5	4	4	4	4	2	3	4	4	2	2
142	1	20	2	1	2	1	3	2	3	3	5	5	5	5	4	5	5	5	5	5	2	5	3	5	5	3	5	5	5	1	5	2	1	4	4	3
143	2	25	1	2	1	1	3	1	2	2	5	4	4	4	3	3	3	2	3	2	3	3	3	3	5	3	3	3	3	4	5	5	4	2	4	5
144	1	27	1	3	2	1	4	4	4	4	4	4	4	4	4	4	4	4	4	4	4	4	4	4	4	4	4	4	4	3	3	3	3	3	2	2
145	2	20	3	1	2	1	2	2	4	2	3	3	4	2	2	4	2	4	2	3	4	4	3	3	4	5	4	5	4	5	4	2	4	3	4	4
146	1	25	3	4	2	1	4	3	4	3	5	5	5	5	4	4	4	4	4	4	4	4	4	4	4	4	4	4	4	4	4	4	4	4	4	4
147	2	29	2	4	3	2	3	2	4	4	4	4	4	4	4	4	4	4	4	3	4	2	2	3	2	3	3	4	4	2	3	3	2	2	3	3
148	1	27	2	4	3	1	3	2	3	3	4	4	4	4	4	4	5	3	4	4	2	4	4	4	5	5	4	4	4	3	4	4	3	2	4	3
149	2	19	3	1	1	1	3	3	3	2	5	2	5	5	3	4	3	5	4	4	3	3	3	3	5	4	4	4	4	2	3	2	1	2	3	4
150	1	30	2	3	2	1	4	4	4	3	3	3	3	3	4	3	4	4	3	3	4	3	3	3	3	3	3	3	4	3	3	3	3	3	3	2
151	2	26	3	2	3	1	5	4	5	4	4	4	4	4	4	4	4	3	4	3	4	4	4	4	4	4	4	4	4	3	3	3	3	3	3	3
153	1	19	2	1	3	1	3	2	3	3	4	4	4	4	4	4	4	4	4	3	4	4	5	4	5	4	3	3	4	4	4	2	4	4	5	4
154	1	19	3	1	2	1	3	3	3	4	3	4	4	3	4	4	4	3	4	4	2	4	3	4	4	4	3	4	3	4	4	4	4	3	3	3
157	1	21	2	1	1	1	4	4	4	4	4	4	4	4	4	4	4	4	4	4	4	4	4	4	4	4	4	4	4	2	2	2	2	2	2	2
158	1	20	2	1	3	2	2	2	2	2	4	4	4	4	4	4	4	4	4	4	4	3	3	5	4	3	3	4	4	4	2	2	2	4	2	2
159	1	23	3	1	3	2	1	1	1	1	4	4	2	2	4	2	5	2	3	4	2	3	4	4	4	4	4	4	4	3	4	4	4	3	3	4
160	1	19	2	1	1	1	3	3	4	4	5	5	5	5	4	4	4	4	4	4	4	4	4	4	4	4	4	4	4	2	2	2	2	2	2	2
161	1	26	1	4	2	2	2	4	2	5	4	4	4	4	4	4	4	4	5	3	3	3	3	5	4	5	4	3	4	4	5	4	4	3	4	2
163	2	27	3	4	3	1	3	3	3	3	4	4	4	4	4	4	4	4	4	4	4	4	4	4	4	4	4	4	4	4	4	4	4	4	4	4
164	2	21	3	1	2	1	3	3	2	3	4	4	4	3	4	3	3	2	4	2	2	2	3	4	3	4	3	4	3	3	4	4	4	4	4	3
165	2	21	2	1	2	1	4	3	5	4	3	4	3	3	3	4	4	4	2	3	3	3	3	2	4	2	3	3	4	2	3	3	4	3	3	3
168	1	27	3	2	3	1	1	1	3	3	4	4	4	4	4	4	2	5	4	5	3	5	3	4	4	4	4	3	3	2	3	3	2	2	4	5
169	2	20	3	1	3	1	3	4	5	4	4	4	5	4	3	4	2	4	4	4	2	5	3	5	4	5	3	5	5	5	4	3	4	3	5	3
170	1	25	1	2	3	2	3	2	2	2	3	3	3	3	4	4	4	3	3	3	3	2	2	3	4	2	3	4	3	2	3	2	3	2	4	3
171	2	19	2	1	1	1	3	4	4	3	2	2	3	3	3	3	3	3	3	2	2	4	3	4	4	4	3	2	3	4	4	4	4	5	2	3
172	1	23	1	1	2	1	5	5	5	4	5	4	4	5	5	4	5	5	5	5	4	5	4	4	4	4	5	4	4	3	3	1	1	1	2	1
173	1	24	3	2	1	2	4	3	4	4	4	3	4	4	3	3	3	4	3	4	4	3	3	4	3	4	4	4	2	3	4	3	2	4	3	3
176	1	22	1	1	4	2	2	2	3	3	3	3	3	3	3	3	3	3	3	3	3	3	3	3	3	3	3	3	3	4	4	4	4	4	4	4
177	2	20	3	1	3	1	2	2	4	3	4	4	4	3	4	3	2	2	4	4	3	2	2	4	4	3	4	2	3	4	4	2	2	3	3	3
178	2	23	3	1	3	1	2	4	3	3	5	4	5	4	4	4	4	3	5	4	3	4	4	4	4	4	5	4	5	3	4	4	3	4	4	4
179	2	19	2	1	1	1	4	3	4	4	4	4	4	4	4	4	4	4	4	4	4	4	4	4	4	4	4	5	5	4	4	4	4	4	4	4
180	1	19	2	4	1	2	3	3	3	3	4	3	3	4	4	4	3	2	2	3	3	2	4	3	4	4	3	3	3	3	3	3	3	4	3	3
182	1	29	2	4	3	1	3	3	3	3	3	3	3	3	4	4	4	3	4	3	4	4	4	4	4	4	4	4	4	3	3	3	3	3	3	3
183	1	22	3	1	3	1	4	4	4	4	4	4	3	3	4	3	2	4	4	3	3	4	4	4	4	4	4	4	4	4	4	3	4	3	2	2
184	1	21	3	1	4	1	3	3	4	2	4	4	4	3	3	4	2	3	2	2	2	3	3	3	3	2	4	4	4	3	3	3	2	3	2	2
185	1	26	1	2	3	1	3	4	4	4	5	5	5	5	4	4	3	4	4	4	3	4	4	4	5	4	5	5	5	2	1	1	2	1	4	2
188	1	20	2	1	2	1	3	4	4	2	4	4	4	4	4	4	3	3	3	3	2	3	3	3	4	4	2	4	4	2	3	2	2	3	5	3
189	1	20	3	1	2	1	2	4	4	4	5	5	4	4	4	4	3	4	4	4	3	2	4	5	5	5	5	5	5	5	3	4	2	5	5	2
190	1	22	2	1	2	2	2	3	3	4	5	5	5	5	5	5	5	5	5	5	5	5	4	5	5	5	5	5	5	5	5	5	5	4	4	1
192	2	26	2	4	5	1	3	2	3	3	3	2	3	4	4	4	4	4	4	3	2	2	2	3	4	4	4	3	3	4	2	2	2	3	2	2
193	1	22	2	1	2	2	3	2	3	3	3	3	4	5	4	4	3	3	4	3	3	4	2	3	3	4	5	4	3	4	4	4	4	2	4	2
194	1	20	3	1	5	2	3	3	3	3	4	4	4	4	3	3	4	4	3	4	4	4	3	4	4	3	4	4	4	3	3	4	3	4	4	4
197	1	19	3	1	2	1	3	3	3	3	5	5	5	5	4	3	3	3	3	3	2	3	3	5	5	4	5	5	5	5	5	5	5	3	3	4
198	1	22	1	1	1	1	4	2	4	4	2	2	3	2	1	1	1	1	1	1	1	1	1	1	2	1	1	1	1	2	2	1	2	2	2	2
199	1	19	2	4	1	2	4	4	3	4	3	2	3	3	4	3	4	2	3	3	3	2	4	4	4	4	4	2	4	3	3	4	3	4	2	3
200	1	20	3	1	2	1	3	3	3	4	3	3	3	3	4	4	4	4	4	4	4	2	5	4	4	4	5	5	5	2	2	2	2	2	3	2
201	1	22	1	1	1	1	3	3	5	3	3	3	3	3	4	4	3	3	5	5	3	3	3	4	4	3	3	4	5	3	3	4	4	3	3	3
202	1	22	3	1	1	1	4	4	3	5	4	5	4	3	5	5	5	5	5	5	3	3	1	5	5	5	5	5	5	5	3	4	5	5	5	3
203	2	18	3	1	1	2	3	3	3	4	3	3	3	4	5	4	3	2	3	3	2	3	4	4	3	4	4	5	5	3	3	3	2	3	3	3
204	1	21	3	1	3	1	4	4	4	3	4	4	4	4	4	4	3	3	3	3	4	4	4	4	4	4	4	4	4	2	2	2	2	3	3	2
207	2	19	2	1	3	2	5	3	3	4	4	4	4	2	4	4	3	1	3	2	3	4	2	3	4	2	2	4	2	4	4	4	3	4	4	4
208	2	28	2	1	2	1	3	3	3	4	4	4	4	4	4	4	3	4	4	3	4	3	4	4	4	4	4	4	4	2	2	2	2	2	2	2
209	1	21	2	1	2	1	4	5	4	3	3	3	4	4	3	4	4	4	2	5	2	2	3	4	4	5	4	5	5	4	3	4	4	4	3	4
210	2	19	3	1	1	1	3	4	4	3	4	4	4	4	5	3	3	3	3	1	1	3	2	5	4	5	3	2	3	4	4	3	3	2	3	2
212	2	21	3	1	2	1	3	3	3	3	4	5	5	5	4	4	4	1	4	2	3	2	3	5	5	4	5	5	4	5	4	3	4	4	4	4
213	1	21	2	1	2	1	4	4	4	3	4	4	3	3	4	4	4	5	5	4	5	5	4	4	4	5	4	4	5	3	3	4	4	3	4	3
216	1	28	2	3	3	1	2	2	2	3	4	4	4	3	4	3	3	2	3	1	3	3	3	4	5	3	4	4	4	3	2	2	2	3	2	3
217	1	20	1	1	5	1	4	4	5	5	5	5	4	5	5	4	4	4	5	4	5	5	4	5	5	4	4	4	4	2	2	2	2	2	2	2
218	2	19	2	1	2	2	4	4	3	4	4	4	3	3	4	3	4	4	5	3	4	4	2	4	3	4	4	5	5	5	4	4	5	4	3	5
220	1	19	2	1	2	1	3	3	3	3	4	4	4	4	4	4	4	4	4	4	4	4	4	4	4	4	4	4	4	4	4	4	4	4	4	4
221	1	21	3	1	2	1	4	4	3	4	4	4	4	4	4	4	4	4	4	4	4	4	4	4	4	4	4	4	4	4	3	3	3	3	2	2
222	1	20	2	1	1	1	4	4	4	4	4	3	4	4	4	4	3	3	3	3	3	3	3	4	4	4	4	4	3	3	4	4	3	4	3	4
223	1	21	2	1	2	1	2	2	2	3	4	3	4	4	4	3	4	3	3	4	3	3	4	3	3	2	3	4	4	4	4	4	3	4	4	2
225	2	23	1	1	1	1	4	4	4	4	4	4	4	4	4	4	4	4	5	4	4	4	4	5	4	4	4	5	4	2	2	2	2	2	3	2
226	1	19	3	1	2	2	3	3	3	3	3	3	3	3	4	3	4	2	3	3	3	3	4	4	4	4	4	2	4	4	3	3	3	3	4	3
227	1	20	2	1	3	1	5	4	3	4	5	5	5	5	5	5	5	5	4	4	5	5	5	5	4	5	5	5	5	4	4	2	3	4	5	3
228	1	23	3	1	2	1	3	3	3	4	4	4	4	4	3	3	3	3	4	3	3	3	3	4	4	3	3	4	4	3	3	2	2	3	3	2
230	1	22	3	1	2	2	3	3	3	3	4	4	4	4	4	3	2	2	2	2	3	3	4	3	3	3	4	4	4	4	4	4	3	4	4	3
231	2	24	3	2	2	2	3	3	4	4	3	3	3	3	3	4	3	4	3	3	4	4	4	4	3	3	4	3	3	3	3	3	2	3	3	2
232	2	22	2	1	2	2	4	4	4	3	4	5	4	4	4	5	5	4	5	4	4	5	4	4	4	4	4	4	5	2	2	3	3	2	2	2
233	1	21	2	1	2	1	4	4	4	4	4	4	5	4	3	3	3	4	3	4	4	4	4	3	4	4	3	4	4	2	1	2	3	3	2	3
234	2	21	2	4	1	1	3	5	4	2	3	3	3	2	3	4	4	3	4	4	4	5	4	3	4	5	5	4	5	5	3	4	4	4	3	4
235	2	28	1	3	2	1	4	3	3	5	5	5	5	5	4	5	4	4	3	5	3	4	3	5	4	4	4	4	5	5	3	3	2	4	4	2
238	1	24	2	2	2	1	5	5	4	3	4	4	4	4	5	5	3	3	4	3	3	4	3	3	5	5	5	5	5	5	5	3	4	3	5	3
239	1	18	2	1	2	2	3	3	2	3	3	3	3	3	4	4	2	3	4	2	3	3	3	4	4	4	4	4	3	2	3	3	2	2	2	2
240	1	22	1	1	2	1	3	4	4	4	4	5	4	4	4	4	4	4	4	5	5	5	4	4	5	3	4	5	4	2	2	1	1	2	1	1
242	1	20	3	1	2	2	2	2	2	2	4	4	4	4	4	4	4	3	4	2	2	4	4	4	4	4	4	4	4	4	4	4	4	3	3	4
243	2	20	3	1	2	1	1	2	3	4	4	3	4	3	3	3	3	3	3	4	4	3	4	4	4	3	4	4	3	4	4	3	4	3	3	4
244	1	18	3	1	2	1	4	3	3	3	4	5	4	3	5	5	4	5	5	4	4	5	4	5	4	5	5	5	5	5	5	5	5	4	4	4
245	2	27	2	2	3	1	2	3	3	2	3	1	1	3	3	2	1	2	3	3	3	3	4	3	3	3	3	3	4	3	4	3	4	4	2	3
246	1	20	2	1	1	1	3	3	3	3	2	2	2	2	3	4	4	4	3	3	3	4	3	3	3	3	4	4	4	5	2	3	3	3	3	3
247	1	22	3	1	1	1	5	5	5	5	3	4	4	4	5	4	4	4	5	5	4	4	4	5	4	4	4	4	5	4	3	3	3	3	3	3
248	1	22	3	1	2	1	4	4	5	5	4	4	4	4	5	5	4	4	4	3	4	5	4	4	4	5	5	5	4	3	2	2	2	3	2	4
250	1	20	3	1	2	2	2	1	3	2	4	4	4	3	2	3	2	2	2	1	2	2	2	4	4	4	4	4	5	2	4	3	2	4	4	3
251	1	18	3	1	2	1	2	1	4	2	5	5	5	4	4	4	3	3	3	1	3	2	2	5	4	5	3	4	3	4	3	3	2	2	3	4
252	1	19	2	1	1	1	2	3	2	3	5	5	5	5	5	4	4	4	3	2	5	3	4	4	4	3	4	5	5	2	5	5	5	2	2	3
255	2	22	3	1	3	1	4	3	3	3	4	4	4	4	4	3	3	4	3	4	4	3	4	4	4	3	4	4	3	3	4	4	4	3	4	3
257	1	22	3	1	4	2	3	3	3	4	3	3	3	3	3	3	3	4	3	3	3	4	4	4	4	4	4	4	4	2	4	4	2	3	4	3
258	1	22	1	1	3	2	3	3	2	4	2	3	3	3	5	4	3	4	5	4	5	4	3	4	4	4	4	5	5	4	3	3	3	5	4	3
259	2	19	2	1	2	1	1	4	3	4	4	4	4	3	5	4	4	3	4	4	3	4	5	5	4	4	3	2	3	2	3	3	2	3	4	3
260	2	20	3	1	1	1	2	3	3	3	4	3	3	3	4	2	3	4	3	3	3	4	4	3	4	4	3	3	3	4	4	4	3	3	3	3
261	1	22	1	1	1	1	3	3	3	3	5	4	5	4	4	4	5	5	4	5	5	3	3	4	5	5	5	5	3	5	5	5	5	4	4	4
262	2	20	3	1	2	1	4	4	3	3	3	3	3	3	3	3	3	2	4	4	2	4	4	4	4	4	2	2	4	2	2	2	2	3	2	4
263	2	20	3	1	1	2	3	3	4	4	3	4	4	4	3	3	2	4	2	3	2	3	2	2	3	4	3	2	2	3	2	1	1	4	3	4
264	1	22	2	1	1	1	2	2	3	3	4	4	4	4	4	4	4	4	4	4	4	4	4	4	4	4	4	4	4	2	2	2	2	2	2	2
265	2	20	1	1	2	1	4	4	5	5	4	4	4	4	4	4	3	2	3	2	3	4	3	3	3	4	4	4	2	3	4	4	4	3	4	4
266	2	22	2	1	2	2	4	4	3	4	5	4	4	4	5	4	3	3	4	3	4	4	3	4	4	4	5	5	3	4	5	4	4	5	4	5
267	2	22	2	1	3	1	3	3	4	5	5	5	5	5	5	4	4	4	4	3	3	5	4	5	5	5	5	5	5	4	2	3	3	2	3	2
268	2	20	3	1	2	1	3	4	2	4	4	4	5	4	3	4	5	4	3	4	4	5	5	4	4	5	4	4	4	5	3	5	4	5	5	5
270	2	20	3	1	2	1	4	3	4	3	5	4	4	4	4	4	3	5	4	4	4	4	4	4	5	3	5	5	4	2	4	3	2	2	3	1
271	2	22	3	1	2	2	4	4	3	3	5	4	4	4	3	2	2	2	2	2	2	4	2	4	4	3	4	2	2	3	3	3	3	3	3	3
272	2	21	2	1	3	2	4	4	4	4	4	4	4	4	3	4	2	3	4	3	3	3	4	4	4	3	4	4	4	2	3	2	2	2	2	3
273	2	19	3	1	3	1	3	3	3	3	4	4	4	3	5	3	3	3	4	4	3	3	3	5	4	5	3	5	3	3	2	1	1	5	4	5
274	2	18	3	1	1	2	2	3	2	3	4	3	3	4	3	3	3	2	3	2	2	4	5	4	3	4	4	4	4	4	3	3	4	3	4	3
275	2	21	3	1	2	1	3	3	3	4	3	3	3	3	4	3	2	3	4	4	2	4	3	3	4	3	5	4	4	4	4	4	3	3	4	3
276	2	22	3	1	1	2	3	3	4	4	5	4	4	3	5	4	3	4	3	4	4	3	3	4	5	5	5	5	4	3	4	2	1	3	4	2
277	2	20	2	1	2	2	3	3	3	4	4	4	5	4	4	3	2	4	3	3	3	4	4	4	4	4	4	4	4	4	4	3	4	4	2	3
278	2	21	1	1	1	1	4	4	4	3	3	3	4	3	3	3	4	4	3	3	3	2	3	4	4	3	3	4	3	3	3	3	2	4	3	3
279	2	19	3	4	1	2	1	1	1	1	3	3	3	3	3	3	2	1	2	2	1	1	2	2	4	3	3	3	3	3	3	3	3	3	3	1
280	2	20	2	1	4	2	5	4	4	4	4	4	3	3	3	3	3	3	4	3	3	3	3	3	3	3	3	3	4	3	3	4	3	3	3	3
281	2	21	2	1	1	2	3	3	3	3	4	4	4	4	3	4	3	4	3	3	3	4	4	4	4	4	4	4	3	3	3	4	4	3	3	2
282	2	20	3	1	1	1	2	1	2	3	4	2	3	2	3	3	2	2	3	2	2	2	2	3	3	3	4	4	4	3	4	4	4	3	4	3
283	2	20	3	1	1	2	2	3	2	2	4	4	4	4	4	4	4	4	4	4	4	4	4	4	4	4	4	4	4	3	4	4	4	3	3	3
284	2	22	3	1	2	2	4	2	5	3	4	3	4	5	5	5	4	5	5	1	4	4	5	5	4	3	5	5	5	3	3	5	2	5	4	3
285	2	19	3	1	2	1	3	3	3	4	3	3	3	4	4	4	2	3	4	3	3	4	3	4	4	4	4	4	5	3	2	1	2	4	3	3
286	2	19	3	4	2	1	4	4	5	4	4	4	4	5	5	5	4	4	4	5	4	3	3	4	4	5	4	5	4	4	4	4	4	4	2	3
287	2	20	3	1	3	2	3	3	3	3	4	4	4	4	3	3	3	3	3	3	3	3	3	3	3	3	3	3	3	3	3	3	3	3	3	3
288	1	20	1	1	3	1	3	3	3	3	2	3	4	4	4	4	3	4	3	3	3	3	4	4	4	3	3	3	3	3	3	4	4	3	3	4
289	2	20	3	1	5	2	3	2	3	4	3	3	3	3	3	3	2	2	3	3	3	2	4	4	4	4	3	2	2	4	4	4	4	4	4	3
290	2	21	3	1	1	2	4	4	5	4	4	4	3	3	4	4	4	2	4	3	3	3	4	4	3	4	4	4	4	3	4	3	4	4	3	4
292	2	20	1	1	1	1	1	1	3	1	4	4	4	4	2	2	2	2	2	2	2	1	2	4	3	3	4	2	2	2	3	3	3	2	3	2
293	2	22	2	1	1	2	3	3	2	3	5	5	5	5	3	3	3	2	3	3	3	3	3	3	3	3	2	3	2	3	3	2	3	3	3	3
294	1	18	3	1	3	2	2	1	1	2	3	2	3	4	5	5	5	4	4	4	4	5	4	5	4	5	4	4	4	4	4	5	4	3	4	2
295	1	22	2	1	2	1	3	3	3	3	4	3	4	4	3	3	3	4	4	4	4	4	4	4	3	4	4	4	4	3	4	3	4	4	4	3
296	2	19	3	1	2	1	5	5	5	4	3	3	3	4	4	4	3	4	5	5	5	4	4	5	4	5	5	4	4	4	4	4	4	4	3	2
297	2	20	3	4	4	2	3	3	3	3	3	3	2	3	4	4	2	3	3	2	4	2	3	4	3	3	4	4	4	3	2	3	3	4	3	4
298	1	20	2	1	2	2	3	3	3	3	4	4	4	4	4	4	4	4	4	4	4	4	4	4	4	4	4	4	4	4	4	4	4	4	4	4
299	2	20	3	1	2	2	2	3	3	3	5	4	4	4	4	3	3	4	3	2	2	2	2	4	3	3	4	4	5	2	2	4	2	3	3	3
300	2	21	3	1	3	1	2	2	2	2	2	3	3	3	4	4	4	4	4	4	4	4	2	4	4	4	3	4	4	4	3	4	4	4	3	4
301	2	22	1	1	1	1	5	4	4	3	4	4	4	4	4	4	2	2	3	2	3	4	3	4	4	4	4	3	4	2	4	3	3	2	2	3
303	1	25	1	1	2	1	2	2	1	3	4	3	4	3	3	3	4	3	4	4	4	4	4	4	4	3	4	3	3	4	4	4	4	4	4	3
305	2	25	2	2	2	2	3	4	4	3	3	4	4	4	5	4	4	4	4	4	4	4	4	5	4	4	3	5	4	4	3	4	4	3	4	5
306	2	22	2	1	1	1	3	2	2	2	3	3	3	3	3	3	3	3	3	3	3	3	3	3	3	3	3	3	3	3	3	3	3	3	3	3
307	2	19	3	1	1	1	2	2	4	2	4	3	3	4	4	4	3	4	4	4	2	2	3	4	4	4	4	4	3	4	4	4	3	3	3	3
308	2	20	3	1	1	1	3	3	3	4	4	4	4	4	3	3	4	4	4	2	1	2	2	4	4	3	4	4	4	4	4	2	2	4	4	4
309	2	19	3	1	2	1	3	4	3	2	3	2	3	3	4	4	2	5	4	5	2	2	4	5	4	4	4	4	4	4	4	4	4	4	2	2
310	2	20	3	1	1	2	2	2	3	4	3	3	3	2	3	3	2	2	2	2	2	2	3	3	4	3	4	2	3	4	4	4	4	3	3	3
311	2	21	3	1	2	1	4	4	4	5	4	4	4	5	3	5	3	4	3	4	4	5	5	4	5	5	5	5	5	4	3	3	2	2	3	2
313	2	21	1	1	2	2	3	4	3	4	4	4	4	4	3	2	1	2	2	2	3	2	2	3	3	4	3	4	5	4	3	4	4	3	4	4
314	2	21	2	1	2	1	3	3	3	3	3	3	3	3	3	4	2	3	4	4	4	4	3	4	4	4	4	4	3	2	2	2	3	3	3	3
315	2	22	2	1	1	2	2	2	2	2	4	3	3	3	3	2	4	3	3	2	2	2	2	3	4	2	3	4	3	3	3	2	3	3	3	3
317	2	20	3	1	2	1	3	3	3	3	3	3	3	3	3	3	3	3	3	3	3	5	3	3	3	3	4	3	3	3	4	4	4	3	3	4
318	2	22	3	1	2	2	4	4	3	2	4	4	4	3	3	2	2	1	2	2	2	4	2	2	2	2	3	2	2	2	3	2	4	3	5	4
319	2	26	1	3	2	1	4	4	4	3	3	2	3	2	4	4	3	3	3	3	3	2	3	4	4	4	4	2	3	4	4	4	4	2	2	3
1	2	22	3	1	1	2	3	3	3	3	4	4	4	4	4	4	4	4	4	4	4	4	4	4	4	4	4	4	4	2	2	2	2	2	2	2
2	2	18	3	1	4	1	4	4	3	2	4	4	4	4	4	4	4	4	3	3	2	3	3	4	4	4	4	4	4	4	4	4	4	3	4	3
3	2	23	1	2	2	1	3	3	4	4	4	3	4	4	3	3	2	2	2	3	4	3	4	4	4	5	2	2	2	4	4	4	5	2	3	3
4	2	22	2	2	4	1	3	2	2	4	4	5	4	4	5	4	5	4	4	4	4	4	4	5	4	5	5	5	5	4	5	4	4	5	4	4
5	2	22	1	1	4	1	3	3	3	4	3	2	3	4	4	3	3	4	3	3	3	4	3	4	4	4	3	4	4	3	3	4	3	3	4	4
6	1	21	3	1	4	2	3	3	2	2	2	3	4	4	3	3	2	3	4	2	2	2	4	4	3	4	2	2	3	4	4	4	4	2	3	3
7	2	20	3	1	2	1	3	4	3	3	4	4	5	5	4	5	4	3	3	3	3	2	4	5	4	4	5	4	4	3	4	2	3	2	3	3
8	1	19	2	1	1	1	3	3	3	3	5	3	4	4	4	4	4	5	4	5	5	3	4	4	5	5	4	4	5	3	4	4	4	2	4	4
10	1	19	1	1	2	1	4	4	4	4	4	3	4	2	4	4	4	5	5	3	3	4	3	4	5	5	3	2	2	5	3	5	3	2	3	5
11	2	21	2	1	1	1	4	4	4	4	5	5	5	5	5	5	5	5	5	5	5	5	5	5	5	5	5	5	5	1	1	1	1	1	1	1
12	2	22	3	1	1	2	4	4	4	4	4	4	4	4	4	4	4	4	4	4	4	4	4	4	4	4	4	4	4	4	4	4	4	4	4	4
13	2	22	3	1	3	2	4	4	4	3	3	4	4	4	4	4	4	4	4	4	4	4	4	5	4	4	4	4	4	3	5	5	5	5	4	3
14	2	20	3	1	2	1	3	3	3	4	4	4	5	5	3	4	2	3	4	4	2	3	3	4	4	4	5	5	5	4	4	3	3	2	2	4
15	2	21	2	1	2	2	5	4	4	4	4	4	4	4	4	4	4	4	4	4	2	4	3	4	4	3	3	4	4	2	3	3	3	3	3	3
16	2	20	3	1	3	2	2	1	2	3	5	4	4	4	3	3	2	3	4	2	2	3	3	4	3	4	5	4	4	3	3	4	4	3	3	2
17	1	22	3	1	2	1	4	3	4	4	5	4	4	4	4	3	4	4	4	3	3	4	4	4	4	4	4	5	5	3	4	4	4	2	3	4
18	2	19	2	1	1	1	2	2	2	3	4	4	4	4	4	3	4	4	3	4	3	3	3	4	5	4	4	4	4	4	4	3	4	4	3	3
19	2	22	3	1	4	2	4	4	4	4	4	4	4	4	4	4	4	4	4	4	4	4	4	4	4	4	4	4	4	4	4	4	4	4	4	4
20	2	20	3	1	2	2	2	2	2	3	2	2	3	4	3	4	3	3	4	4	2	3	4	2	2	3	2	3	4	2	2	4	3	3	4	3
21	2	18	3	1	2	1	4	4	5	5	3	3	4	4	4	4	3	4	4	3	2	2	3	5	5	4	5	5	5	4	5	4	5	3	4	2
22	2	20	3	1	2	1	3	3	3	3	3	3	3	3	3	3	3	3	3	3	3	3	3	3	3	3	3	3	3	3	3	3	3	3	3	3
23	2	22	2	1	2	1	3	2	3	1	3	3	3	3	4	3	3	2	3	2	2	3	3	4	4	5	4	4	4	4	4	4	4	4	2	2
24	2	20	3	1	1	1	3	2	3	3	3	3	5	5	3	3	2	3	3	3	2	3	4	3	3	4	3	2	3	2	3	3	3	2	2	2
25	2	20	3	1	3	1	4	3	4	4	4	4	4	3	3	4	2	2	4	4	3	3	4	4	4	3	5	3	3	2	2	1	1	4	4	2
26	2	23	2	2	2	2	3	4	3	2	4	3	4	4	5	5	3	4	5	3	3	5	3	4	4	4	4	5	4	3	4	4	3	4	3	3
27	2	22	3	1	2	2	3	3	4	4	4	3	3	4	2	4	3	1	3	2	3	2	2	4	3	4	4	4	4	4	4	4	3	3	3	3
28	2	22	3	1	2	1	4	2	3	4	4	3	3	4	2	3	2	2	4	2	2	3	4	4	3	4	3	4	4	4	3	3	3	4	3	3
29	2	22	1	1	2	1	4	4	3	4	4	4	4	3	4	4	3	4	3	4	4	3	4	5	4	4	5	4	4	4	4	3	3	2	2	2
30	2	20	2	1	2	2	3	4	4	4	4	4	4	4	4	4	4	4	4	4	4	4	4	4	4	4	4	4	4	4	4	3	3	4	4	3
31	2	19	2	1	3	2	3	3	4	3	3	3	3	3	4	4	3	2	3	3	3	3	4	4	4	3	4	3	4	3	3	3	3	4	4	4
32	1	22	3	2	1	1	1	2	2	3	3	3	3	3	4	4	3	3	5	2	3	4	3	4	4	5	4	4	3	3	2	3	3	5	4	2
33	2	19	3	1	2	2	2	2	2	3	4	4	3	4	3	2	2	3	2	1	2	2	2	2	4	4	3	4	4	4	5	4	5	3	3	3
34	2	23	3	1	2	2	3	4	2	4	5	4	5	4	5	5	5	4	4	4	4	5	2	4	4	4	4	4	4	4	4	4	4	2	2	2
35	2	21	2	1	2	1	3	2	2	2	4	4	4	4	3	2	3	2	2	3	2	2	2	4	4	5	5	5	4	4	5	1	1	3	2	4
36	2	22	3	1	2	1	4	4	4	4	3	4	4	4	4	4	3	1	4	3	3	3	4	4	2	3	4	5	5	3	3	3	3	2	4	3
37	2	20	3	1	1	1	3	3	4	3	4	4	4	4	4	3	3	4	3	4	3	2	2	4	4	4	3	3	3	4	4	4	4	3	3	3
38	2	20	3	1	3	1	3	3	3	3	4	4	4	4	3	4	3	3	3	2	3	3	3	4	5	3	4	4	4	4	3	3	3	3	3	2
39	2	19	2	1	2	1	3	4	3	4	4	4	4	4	4	4	4	4	4	5	5	4	5	3	5	4	4	5	4	3	3	4	5	5	4	3
40	1	22	1	2	2	1	2	3	3	3	3	4	3	4	3	3	4	3	3	4	4	3	3	4	3	4	4	4	3	4	3	4	3	3	4	3
43	2	21	2	1	3	2	2	2	3	3	5	5	5	5	5	5	5	5	5	5	5	4	4	5	5	5	5	5	4	4	4	5	3	3	2	4
44	2	21	3	1	2	1	2	2	2	4	3	5	4	4	4	4	5	4	4	4	5	5	4	4	4	4	4	4	4	4	4	4	3	3	3	4
45	2	20	3	1	1	2	4	4	3	2	3	4	3	4	2	3	2	2	2	2	2	2	4	4	4	4	3	2	3	3	4	3	4	3	4	4
48	2	22	2	1	3	1	3	3	2	2	3	4	4	5	4	5	5	5	4	4	5	5	5	5	4	5	4	4	5	5	5	4	5	4	5	4
49	2	20	2	1	2	1	4	5	5	4	5	4	5	5	4	5	5	4	5	5	4	5	4	5	5	5	5	5	5	1	1	2	1	2	1	2
50	1	24	3	1	3	2	3	3	4	3	4	3	4	4	4	3	3	4	3	4	3	3	3	3	3	4	4	4	4	2	3	3	4	2	3	4
51	2	19	2	1	2	1	3	4	4	4	4	4	4	4	4	4	4	4	4	4	4	3	4	4	4	4	4	4	3	3	4	3	4	2	2	3
52	2	22	2	1	2	1	3	3	4	4	3	3	4	4	4	5	4	5	4	5	5	4	3	5	4	5	4	4	4	4	2	4	4	2	2	4
54	2	23	1	2	2	1	4	4	4	3	3	3	4	3	4	4	3	4	4	4	3	5	5	4	4	4	4	4	4	4	3	4	3	4	5	4
55	1	20	2	4	2	1	4	4	3	4	3	2	2	2	2	2	2	2	2	2	2	2	2	2	2	2	2	2	2	2	2	2	2	2	2	2
57	2	25	2	2	2	1	2	2	3	3	2	2	2	2	2	3	2	1	1	1	1	2	2	3	2	5	5	5	5	4	5	5	4	4	5	5
58	2	22	1	1	2	1	4	4	4	4	5	5	5	5	5	5	5	5	5	5	4	4	4	5	5	5	4	4	4	5	5	4	4	4	4	4
59	2	23	1	1	2	1	3	3	3	3	4	4	4	4	4	4	4	4	4	4	4	4	4	4	4	3	4	4	4	4	4	4	4	4	4	4
61	2	21	3	1	1	1	2	2	3	4	4	4	5	3	3	4	2	3	3	3	4	2	3	4	4	5	4	5	4	3	3	2	2	2	4	4
62	2	24	2	2	2	2	4	3	4	4	4	5	4	4	5	4	5	4	3	4	5	5	4	5	4	5	4	4	4	4	4	4	4	5	4	4
63	1	27	3	4	1	1	5	5	5	5	4	3	5	5	4	3	5	5	3	5	2	2	2	5	5	5	4	4	2	5	3	5	5	3	3	4
64	2	26	3	4	2	2	3	2	4	4	4	4	4	4	4	4	4	4	4	4	4	4	4	4	4	4	4	4	4	4	4	4	4	4	4	2
